# Supplementary material for: A New 3-Ketosteroid-Δ1–Dehydrogenase with High Activity and Broad Substrate Scope for Efficient Transformation of Hydrocortisone at High Substrate Concentration
Source: Microorganisms. 2022 Feb 25;10(3):508. doi: 10.3390/microorganisms10030508 (PMC8950399; doi:10.3390/microorganisms10030508)
Supplement: Supplementary file 1 [file microorganisms-10-00508-s001.zip]

Archive with 1 entries (1 files):
- microorganisms-1570692-supplementary.pdf
